# Supplementary material for: Dietary habits and the gut microbiota in military Veterans: results from the United States-Veteran Microbiome Project (US-VMP)
Source: Gut Microbiome (Camb). 2021 Apr 28;2:e1. doi: 10.1017/gmb.2021.1 (PMC11406408; doi:10.1017/gmb.2021.1)
Supplement: Supplementary file 1 [file gmbsup.zip]

Archive with 2 entries (2 files):
- S2632289721000013sup002.docx
- S2632289721000013sup001.docx
